# Supplementary material for: Protein-responsive protein release of supramolecular/polymer hydrogel composite integrating enzyme activation systems
Source: Nat Commun. 2020 Jul 31;11:3859. doi: 10.1038/s41467-020-17698-0 (PMC7395795; doi:10.1038/s41467-020-17698-0)
Supplement: Supplementary file 7 — Source Data [file 41467_2020_17698_MOESM7_ESM.xlsx]

## Sheet: SI Fig. 3
			peak area
	bCAII	EZA(inhibitor)	Internal standard	APmoc-F(CF3)F	APmoc-F(CF3)F/Internal standard	residual ratio (%)
0 h	-	-	3425623	3088433	0.901568	100
6 h	-	-	2934810	2820326	0.960991	106.591
6 h	+	-	3575465	692020	0.193547	21.4678
6 h	+	+	3271712	2911196	0.889808	98.6956

## Sheet: SI Fig.5
a		peak area
		Internal standard	Bz-FF	Bz-FF/internal standard	residual ratio (%)
	0h	3682344	9347410	2.53844	100
	bCAII(−), EZA(−)	3757594	8891016	2.36615	93.2126
	bCAII(+), EZA(−)	3586019	8962240	2.49922	98.4548
	bCAII(+), EZA(+)	3598898	9055186	2.5161	99.1199
b
		Internal standard	Bz-FF	Bz-FF/internal standard	resiudal ratio (%)
	0 hour	3669695	6902704	1.881	100
	bCAII	3595729	6846293	1.90401	101.223
	NaOH	4091134	134800	0.0329493	1.75169

## Sheet: SI Fig. 7
	bCAII&EAT(avidin)	Avidin	Biotin (inhibitor)	Interanal standard	APmoc-F(CF3)F	APmoc-F(CF3)F/Internal standrad	resiudal ratio (%)
0 h	+	-	-	3476381	2952525	0.84931	100
6 h	+	-	-	3597640	2629933	0.731016	86.0718
6 h	+	+	-	3708491	625557	0.168682	19.8611
6 h	+	+	+	3676582	2736155	0.744212	87.6254
6 h	-	+	-	3601537	2745266	0.762248	89.7491

## Sheet: SI Fig. 9
		avidin (pmol)	Internal standard	APmoc-F(CF3)F	APmoc-F(CF3)F/Internal standard	Residual ratio (%)
	0 h	-	3237439	2725802	0.841962	100
	12 h	0	2793973	2533214	0.906671	107.685
	12 h	25	2964561	2537886	0.856075	101.676
	12 h	50	3425468	2371153	0.692213	82.2142
	12 h	100	3367266	2404519	0.714086	84.8122
	12 h	200	3266885	1443909	0.441983	52.4944
	12 h	400	3385469	343646	0.101506	12.0559

## Sheet: SI Fig. 10
		avidin (pmol)	G' (Pa)
		0	8.5025
		25	4.84
		50	19.9
		100	112.8
		200	0.47
		400	0.8

## Sheet: SI Fig.13
	bCAII&EAT(avidin, long)	avidin	Bitoin	Internal standard	APmoc-F(CF3)F	APmocF(CF3)F/Internal standrd	residual ratio (%)
0 h	+	-	-	3557405	2277576	0.640235	100
6h	+	-	-	3403301	2084167	0.612396	95.6517
6h	+	+	-	3593150	1782819	0.496172	77.4983
6h	+	+	+	3609465	2175412	0.602697	94.1367

## Sheet: SI Fig.14
	bCAII&EAT(DHFR)	DHFR	MTX(inhibitor)	Internal standard	APmoc-F(CF3)F	APmoc-F(CF3)F/Internal standard	Residual ratio (%)
0 h	+	-	-	2907997	3318704	1.14123	100
18 h	+	-	-	3058782	2831728	0.92577	81.1201
18 h	+	+	-	3326764	1641310	0.493365	43.2309
18 h	+	+	+	3166317	2774575	0.876278	76.7834

## Sheet: SI Fig. 15
			Internal standard	APmoc-F(CF3)F	APmoc-F(CF3)F/Internal standard	Resiudal ratio (%)
		0h	3446273	2441806	0.708535	100
		IgG(-), DNP(-)	3505738	2300961	0.656341	92.6336
		IgG(+), DNP(-)	3853532	618339	0.16046	22.6468
		IgG(+), DNP(+)	3496595	2120955	0.606577	85.61

## Sheet: SI Fig. 16
		pmol	IS	APmoc-F(CF3)F	APmoc-F(CF3)F/IS	residual ratio (%)
		before	2648265	3493067	1.319
		0	2644921	3178787	1.20185	91.1179
		112.5	2956334	3285139	1.11122	84.2472
		225	2793929	3220153	1.15255	87.3809
		450	2751933	2634175	0.957209	72.5708
		900	2595647	2014244	0.776008	58.8331

## Sheet: SI Fig. 17
		DNP-IgG (p mol)	IS	APmoc	APmoc/IS	residual ratio (%)
		0 h	2741966	3126421	1.14021
		100	2768761	2822099	1.01926	89.3926
		200	2502775	1757289	0.702136	61.5795
		300	2730985	973567	0.356489	31.2652

[truncated: 11 more sheets: SI Fig. 18, SI Fig. 20, SI Fig. 27, SI Fig. 28, SI Fig. 29, SI Fig. 30, SI Fig. 31, SI Fig. 34, SI Fig. 36, SI Fig. 37, SI Fig. 38]
